# Supplementary material for: Breast Cancer Risk Assessment and Primary Prevention Advice in Primary Care: A Systematic Review of Provider Attitudes and Routine Behaviours
Source: Cancers (Basel). 2021 Aug 18;13(16):4150. doi: 10.3390/cancers13164150 (PMC8394615; doi:10.3390/cancers13164150)
Supplement: Supplementary file 1 [file cancers-13-04150-s001.zip]

Archive with 4 entries (4 files):
- cancers-1340598-Supplementary material S1.pdf
- cancers-1340598-Supplementary material S2.pdf
- cancers-1340598-Supplementary material S3.pdf
- cancers-1340598-Supplementary table S1.pdf
